# Supplementary material for: Respiratory Viral Detection in Children Hospitalized With Pneumonia During Periods of Major Population Disruptions in Nepal, 2014-2018
Source: J Pediatric Infect Dis Soc. 2025 Jun 11;14(6):piaf052. doi: 10.1093/jpids/piaf052 (PMC12235135; doi:10.1093/jpids/piaf052)
Supplement: piaf052_suppl_Supplementary_Materials [file piaf052_suppl_supplementary_materials.xlsx]

## Sheet: Table 2
Table 2: Profile of cases with clinically diagnosed pneumonia with viruses detected in the NP. P-values are derived from chi-squared tests comparing cases with and without the indicated virus isolated from the NP. RSV includes RSV A and B. Parainfluenza includes parainfluenza 1-4. Influenza includes influenza A and B. Human coronavirus includes 229E, OC43, NL63, or HKU1. See Supplemental Table 1 …
	Total	Any virus		RSV	Rhino/ enterovirus	Parainflu-enza	Influenza	Human bocavirus	hMPV	Adenovirus	Human coronavirus
		Yes	No	Yes	Yes	Yes	Yes	Yes	Yes	Yes	Yes
Total (%)	1343	974 (72.5)	369 (27.5)	282 (21.0)	414 (30.8)	99 (7.4)	96 (7.1)	94 (7.0)	89 (6.6)	76 (5.7)	36 (2.7)
Age group (%)
< 6 months	253 (18.8)	198 (20.3)	55 (14.9)	97 (34.4)	72 (17.4)	18 (18.2)	9 (9.4)	9 (9.6)	21 (23.6)	4 (5.3)	9 (25.0)
6-12 months	288 (21.4)	231 (23.7)	57 (15.4)	79 (28.0)	93 (22.5)	25 (25.3)	23 (24.0)	25 (26.6)	20 (22.5)	23 (30.3)	7 (19.4)
1-2 years	307 (22.6)	236 (24.2)	71 (19.2)	63 (22.3)	89 (21.5)	31 (31.3)	16 (16.7)	26 (27.7)	28 (31.5)	20 (26.3)	7 (19.4)
2-5 years	331 (24.6)	230 (23.6)	101 (27.4)	41 (14.5)	106 (25.6)	22 (22.2)	36 (37.5)	27 (28.7)	17 (19.1)	23 (30.3)	9 (25.0)
5-14 years	164 (12.2)	79 (8.1)	85 (23.0)	2 (0.7)	54 (13.0)	3 (3.0)	12 (12.5)	7 (7.4)	3 (3.4)	6 (7.9)	4 (11.1)
p-value		<0.001		<0.001	0.7353	0.0196	0.0076	0.0511	0.0209	0.0091	0.9034
Male (%)	813 (60.5)	584 (60.0)	229 (62.1)	170 (60.3)	254 (61.4)	61 (61.6)	55 (57.3)	63 (67.0)	48 (53.9)	42 (55.3)	19 (52.8)
p-value		0.482		0.9223	0.6828	0.8193	0.4997	0.1822	0.1872	0.3329	0.3343
Chest X-ray findings (%)
Normal	671 (50.0)	536 (56.8)	135 (38.2)	172 (63.2)	209 (51.7)	54 (56.3)	60 (66.7)	47 (54.0)	53 (60.2)	43 (59.7)	13 (38.2)
PEP	441 (32.8)	270 (28.6)	171 (48.4)	48 (17.6)	141 (34.9)	23 (24.0)	18 (20.0)	28 (32.2)	25 (28.4)	21 (29.2)	18 (52.9)
Infiltrates	173 (12.9)	131 (13.9)	42 (11.9)	50 (18.4)	52 (12.9)	19 (19.8)	11 (12.2)	12 (13.8)	9 (10.2)	8 (11.1)	3 (8.8)
Unknown	12 (0.9)	7 (0.7)	5 (1.4)	2 (0.7)	2 (0.5)	0 (0)	1 (1.1)	0 (0.0)	1 (1.1)	0 (0.0)	0 (0.0)
p-value		<0.001		<0.001	0.7034	0.053	0.0197	0.7862	0.4049	0.4838	0.1234
Quarter (%)
1st	330 (24.6)	242 (24.8)	88 (23.8)	40 (14.2)	88 (21.3)	30 (30.3)	34 (35.4)	18 (19.1)	38 (42.7)	21 (27.6)	20 (55.6)
2nd	288 (21.4)	186 (19.1)	102 (27.6)	7 (2.5)	119 (28.7)	34 (34.3)	7 (7.3)	29 (30.9)	5 (5.6)	14 (18.4)	6 (16.7)
3rd	437 (32.5)	331 (34.0)	106 (28.7)	143 (50.7)	111 (26.8)	27 (27.3)	41 (42.7)	25 (26.6)	22 (24.7)	26 (34.2)	6 (16.7)
4th	288 (21.4)	215 (22.1)	73 (19.8)	92 (32.6)	96 (23.2)	8 (8.1)	14 (14.6)	22 (23.4)	24 (27.0)	15 (19.7)	4 (11.1)
p-value		0.0069		<0.001	<0.001	<0.001	<0.001	0.0836	<0.001	0.8425	<0.001
Genetic material for >1 viral pathogen detected (%)	215 (16.0)	215 (16.0)	0 (0.0)	81 (28.7)	143 (34.5)	35 (35.4)	17 (17.7)	69 (73.4)	26 (29.2)	48 (63.2)	20 (55.6)
p-value		-		<0.001	<0.001	<0.001	0.6375	<0.001	<0.001	<0.001	<0.001
Pneumococcus detected in NP (%)	480 (35.7)	340 (34.9)	140 (37.9)	82 (29.1)	162 (39.1)	40 (40.4)	35 (36.5)	31 (33.0)	32 (36.0)	25 (32.9)	19 (52.8)
p-value		0.3006		0.0086	0.0836	0.3144	0.879	0.5623	0.9652	0.594	0.0306

## Sheet: Supplemental table 1
Supplemental Table X: Profile of cases with clinically diagnosed pneumonia without the indicated virus detected in the NP. RSV includes RSV A and B. Parainfluenza includes parainfluenza 1-4. Influenza includes influenza A and B. Human coronavirus includes 229E, OC43, NL63, or HKU1.
	No RSV	No Rhino/ enterovirus	No Parainfluenza	No Influenza	No Human bocavirus	No hMPV	No Adenovirus	No Human coronavirus
Total (%)	1061 (79.0)	929 (69.2)	1244 (92.6)	1247 (92.9)	1249 (93.0)	1254 (93.4)	1267 (94.3)	1307 (97.3)
Age group (%)
< 6 months	156 (14.7)	181 (19.5)	235 (18.9)	244 (19.6)	244 (19.5)	232 (18.5)	249 (19.7)	244 (18.7)
6-12 months	209 (19.7)	195 (21.0)	263 (21.1)	265 (21.3)	263 (21.1)	268 (21.4)	265 (20.9)	281 (21.5)
1-2 years	244 (23.0)	218 (23.5)	276 (22.2)	291 (23.3)	281 (22.5)	279 (22.2)	287 (22.7)	300 (23.0)
2-5 years	290 (27.3)	225 (24.2)	309 (24.8)	295 (23.7)	304 (24.3)	314 (25.0)	308 (24.3)	322 (24.6)
5-14 years	162 (15.3)	110 (11.8)	161 (12.9)	152 (12.2)	157 (12.6)	161 (12.8)	158 (12.5)	160 (12.2)
Male (%)	643 (60.6)	559 (60.2)	752 (60.5)	758 (60.8)	750 (60.0)	765 (61.0)	771 (60.9)	794 (60.7)
Chest X-ray findings (%)
Normal	499 (48.7)	462 (51.7)	617 (51.4)	611 (50.6)	624 (51.6)	618 (51.1)	628 (51.3)	658 (52.1)
PEP	393 (38.3)	300 (33.6)	418 (34.8)	423 (35.0)	413 (34.1)	416 (34.4)	420 (34.3)	423 (33.5)
Infiltrates	123 (12.0)	121 (13.5)	154 (12.8)	162 (13.4)	161 (13.3)	164 (13.6)	165 (13.5)	170 (13.5)
Unknown	10 (1)	10 (1.1)	12 (1.0)	11 (0.9)	12 (1)	11 (0.9)	12 (1.0)	12 (1.0)
Quarter (%)
1st	290 (27.3)	242 (26.0)	300 (24.1)	296 (23.7)	312 (25.0)	292 (23.3)	309 (24.4)	310 (23.7)
2nd	281 (26.5)	169 (18.2)	254 (20.4)	281 (22.5)	259 (20.7)	283 (22.6)	274 (21.6)	282 (21.6)
3rd	294 (27.7)	326 (35.1)	410 (33.0)	396 (31.8)	412 (33.0)	415 (33.1)	411 (32.4)	431 (33.0)
4th	196 (18.5)	192 (20.7)	280 (22.5)	274 (22.0)	266 (21.3)	264 (21.1)	273 (21.5)	284 (21.7)
Genetic material for >1 viral pathogen detected (%)	134 (12.6)	72 (7.8)	180 (14.5)	198 (15.9)	146 (11.7)	189 (15.1)	167 (13.2)	195 (14.9)
Pneumococcus detected in NP (%)	398 (37.5)	318 (34.2)	440 (35.4)	445 (35.7)	449 (35.9)	448 (35.7)	455 (35.9)	461 (35.3)
